# Supplementary material for: Seasonal differences in intestinal flora are related to rats’ intestinal water metabolism
Source: Front Microbiol. 2023 Feb 24;14:1109696. doi: 10.3389/fmicb.2023.1109696 (PMC9999011; doi:10.3389/fmicb.2023.1109696)
Supplement: Supplementary file 1 [file Table_1.xlsx]

## Sheet: Sheet1
Season	Month	Temperature(°C)	Relative humidity(%)
Spring	March	8.4	38.1
	April	15.1	30.7
	May	20.8	52.1
	Average	14.7667	40.3
Summer	June	26.6	49.5
	July	26.1	69
	August	26	74.3
	Average	26.2333	64.2667
Autumn	September	21	62.9
	October	12.4	46.2
	November	5.3	47.6
	Average	12.9	52.2333
Winter	December	-3.4	39.6
	January	-4.8	42.8
	February	1.4	41.1
	Average	-2.26667	41.1667
