# Supplementary material for: Seasonal differences in intestinal flora are related to rats’ intestinal water metabolism
Source: Front Microbiol. 2023 Feb 24;14:1109696. doi: 10.3389/fmicb.2023.1109696 (PMC9999011; doi:10.3389/fmicb.2023.1109696)
Supplement: Supplementary file 2 [file Table_2.xlsx]

## Sheet: Sheet1
	sample	AQP3(μg/L)	AQP4(μg/L)	AQP8(μg/L)	dry weight of colonic tissue(g)	wet weight of colonic tissue(g)	water content of colonic tissue(%)	fecal dry weight(g)	fecal wet weight(g)	fecal water content(%)	fecal excretion time（min）
spring	1	10.9983	9.64158	2.32517	0.12	0.25	52	3.93	6.18	36.4078	190
	2	10.6664	9.98762	2.37961	0.11	0.19	42.1053	3.95	6.02	34.3854	226
	3	10.9891	10.9523	2.6221	0.14	0.34	58.8235	3.79	6.05	37.3554	188
	4	8.61067	8.76076	2.22867	0.09	0.21	57.1429	3.65	6.04	39.5695	179
	5	8.83192	11.3613	2.72107	0.15	0.33	54.5455	3.85	5.87	34.4123	182
summer	1	13.7362	11.7178	2.9116	0.13	0.35	62.8571	3.64	6.58	44.6809	173
	2	12.2336	11.938	3.29018	0.11	0.33	66.6667	3.32	6.14	45.9283	178
	3	15.3772	11.8751	3.09965	0.15	0.37	59.4595	3.57	6.56	45.5793	168
	4	15.4325	12.1582	3.4906	0.09	0.29	68.9655	3.62	6.25	42.08	180
	5	11.2011	9.84081	3.66381	0.07	0.34	79.4118	3.52	6.74	47.7745	179
autumn	1	10.0396	12.4623	3.94836	0.1	0.29	65.5172	3.61	6.23	42.0546	182
	2	10.2885	12.4204	4.25023	0.14	0.27	48.1481	3.68	6.32	41.7722	193
	3	11.4224	11.9904	4.37395	0.13	0.26	50	3.62	6.21	41.7069	182
	4	14.0866	12.6511	3.69597	0.11	0.35	68.5714	3.68	6.18	40.4531	175
	5	13.4966	11.7493	4.4655	0.08	0.34	76.4706	3.85	6.32	39.0823	195
winter	1	11.45	13.3117	3.15409	0.11	0.26	57.6923	3.54	5.82	39.1753	196
	2	13.5519	12.5462	2.84727	0.14	0.33	57.5758	3.64	5.95	38.8235	186
	3	13.2753	12.326	3.57226	0.09	0.22	59.0909	3.59	5.79	37.9965	193
	4	14.9255	10.0505	3.63906	0.16	0.27	40.7407	3.62	5.85	38.1197	202
	5	10.2332	14.0667	3.72319	0.1	0.34	70.5882	3.75	5.92	36.6554	184
