# Supplementary material for: Seasonal differences in intestinal flora are related to rats’ intestinal water metabolism
Source: Front Microbiol. 2023 Feb 24;14:1109696. doi: 10.3389/fmicb.2023.1109696 (PMC9999011; doi:10.3389/fmicb.2023.1109696)
Supplement: Supplementary file 3 [file Table_3.xlsx]

## Sheet: Sheet1
	spring			summer			autumn			winter
	1	2	3	1	2	3	1	2	3	1	2	3
AQP3	10.9983	10.6664	10.9891	13.7362	12.2336	15.3772	10.0396	10.2885	11.4224	11.45	13.5519	13.2753
AQP4	9.64158	9.98762	10.9523	11.7178	11.938	11.8751	12.4623	12.4204	11.9904	13.3117	12.5462	12.326
AQP8	2.32517	2.37961	2.6221	2.9116	3.29018	3.09965	3.94836	4.25023	4.37395	3.15409	2.84727	3.57226
CD	0.12	0.11	0.14	0.13	0.11	0.15	0.1	0.14	0.13	0.11	0.14	0.09
CW	0.25	0.19	0.34	0.35	0.33	0.37	0.29	0.27	0.26	0.26	0.33	0.22
CM	52	42.1053	58.8235	62.8571	66.6667	59.4595	65.5172	48.1481	50	57.6923	57.5758	59.0909
FD	3.93	3.95	3.79	3.64	3.32	3.57	3.61	3.68	3.62	3.54	3.64	3.59
FW	6.18	6.02	6.05	6.58	6.14	6.56	6.23	6.32	6.21	5.82	5.95	5.79
FM	36.4078	34.3854	37.3554	44.6809	45.9283	45.5793	42.0546	41.7722	41.7069	39.1753	38.8235	37.9965
FT	190	226	188	173	178	168	182	193	182	196	186	193
