# Supplementary material for: Seasonal differences in intestinal flora are related to rats’ intestinal water metabolism
Source: Front Microbiol. 2023 Feb 24;14:1109696. doi: 10.3389/fmicb.2023.1109696 (PMC9999011; doi:10.3389/fmicb.2023.1109696)
Supplement: Supplementary file 4 [file Table_4.xlsx]

## Sheet: Sheet1
		5-HT(ng/ml)	VIP(ng/ml)	CAMP(ng/ml)	PKA(ng/ml)
Spring	1	44.25	0.631682	1.51336	2.53449
	2	21.3009	0.592698	1.83554	2.44309
	3	42.6725	0.778919	2.01941	2.31543
	4	27.1237	0.641855	1.99378	2.71935
	5	30.2248	0.662736	1.66664	2.5642
Summer	1	113.969	0.949215	3.07723	4.32495
	2	82.9582	0.949215	2.799	3.3596
	3	109.813	0.9815	2.79425	3.34549
	4	78.0624	0.9815	2.66521	3.55062
	5	82.9582	0.9815	2.49345	3.9812
Autumn	1	46.2607	0.804756	2.30096	2.90967
	2	49.9311	0.753998	2.18117	3.55827
	3	54.9505	0.831551	2.1394	3.69184
	4	50.3222	0.845322	1.57693	3.3809
	5	40.601	0.602195	1.95911	3.14322
Winter	1	49.1627	0.818031	1.86489	3.05441
	2	64.6451	0.74187	2.09854	3.07316
	3	73.6088	0.766346	1.84138	3.37378
	4	35.2044	0.753998	1.70125	3.33147
	5	43.6087	0.804756	2.14975	3.44595
